# Supplementary material for: Impact of Commercial Strain Use on Saccharomyces cerevisiae Population Structure and Dynamics in Pinot Noir Vineyards and Spontaneous Fermentations of a Canadian Winery
Source: PLoS One. 2016 Aug 23;11(8):e0160259. doi: 10.1371/journal.pone.0160259 (PMC4995015; doi:10.1371/journal.pone.0160259)
Supplement: S2 Table — (XLSX) [file pone.0160259.s004.xlsx]

## Sheet: Table S2
S2 Table. Fermentation sample point isolate and genotype information.
Sample point	N	MLG	eMLG	SE
2013_HE_1_E	None isolated
2013_HE_1_M	25	8	5.6	1.068
2013_HE_1_L	31	8	4.89	1.115
2013_HE_2_E	None isolated
2013_HE_2_M	32	13	8.28	1.247
2013_HE_2_L	32	14	8.81	1.272
2013_HE_3_E	None isolated
2013_HE_3_M	20	8	7.13	0.74
2013_HE_3_L	32	14	8.32	1.314
2013_HW_1_E	None isolated
2013_HW_1_M	32	23	12.67	1.13
2013_HW_1_L	32	20	11.93	1.168
2013_HW_2_E	None isolated
2013_HW_2_M	31	7	4.93	0.948
2013_HW_2_L	30	8	6.16	0.928
2013_HW_3_E	None isolated
2013_HW_3_M	32	19	11.6	1.186
2013_HW_3_L	29	21	12.66	1.081
2013_OG_1_E	32	12	8.42	1.139
2013_OG_1_M	28	12	8.41	1.165
2013_OG_1_L	24	10	7.84	1.011
2013_OG_2_E	32	14	8.9	1.254
2013_OG_2_M	32	10	7.05	1.098
2013_OG_2_L	32	12	7.45	1.257
2013_OG_3_E	32	8	4.81	1.119
2013_OG_3_M	32	10	6.01	1.218
2013_OG_3_L	32	9	6.84	1.005
2013_WIN_1_E	15	8	8	0
2013_WIN_1_M	32	18	10.21	1.36
2013_WIN_1_L	32	15	9.19	1.3
2013_WIN_2_E	3	3	3	0
2013_WIN_2_M	31	22	12.34	1.183
2013_WIN_2_L	32	19	10.75	1.331
2013_WIN_3_E	31	13	8.03	1.283
2013_WIN_3_M	30	18	10.79	1.27
2013_WIN_3_L	30	14	8.15	1.321
2014_HE_1_E	None isolated			0
2014_HE_1_M	30	4	3.5	0.502
2014_HE_1_L	33	5	4.09	0.698
2014_HE_2_E	32	2	2	0
2014_HE_2_M	31	2	2	0.007
2014_HE_2_L	31	2	2	0.001
2014_HE_3_E	32	3	2.4	0.55
2014_HE_3_M	32	4	2.91	0.708
2014_HE_3_L	30	2	1.5	0.5
2014_HW_1_E	30	4	3.84	0.377
2014_HW_1_M	33	5	3.88	0.703
2014_HW_1_L	32	5	4.06	0.723
2014_HW_2_E	24	4	3.21	0.688
2014_HW_2_M	28	5	3.14	0.94
2014_HW_2_L	26	3	2.41	0.607
2014_HW_3_E	17	3	2.88	0.322
2014_HW_3_M	32	3	2.44	0.523
2014_HW_3_L	32	3	2.59	0.551
2014_OG_1_E	32	13	8.4	1.231
2014_OG_1_M	32	16	10.05	1.255
2014_OG_1_L	31	16	10.14	1.249
2014_OG_2_E	30	14	9.02	1.256
2014_OG_2_M	29	14	9.35	1.221
2014_OG_2_L	29	14	10.18	1.106
2014_OG_3_E	26	12	8.78	1.119
2014_OG_3_M	32	10	6.91	1.122
2014_OG_3_L	31	9	6.75	1.006
2014_WIN_1_E	32	18	10.78	1.278
2014_WIN_1_M	31	21	11.83	1.232
2014_WIN_1_L	31	21	11.99	1.219
2014_WIN_2_E	29	14	8.71	1.287
2014_WIN_2_M	32	13	8.21	1.244
2014_WIN_2_L	32	12	7.98	1.196
2014_WIN_3_E	30	16	10	1.278
2014_WIN_3_M	31	12	7.49	1.255
2014_WIN_3_L	32	11	7.37	1.151

## Sheet: readme
			Sample point name = Vintage_vineyard/winery_ fermentation replicate number_fermentation stage.
			Sample point legend
			HE = Home East
			HW = Home West
			OG = Orchard Grove
			WIN = Winery
			1,2,3 = fermentation replicates
			E = Early fermentation (~30% sugar depletion)
			M= Mid fermentation (~50% sugar depletion)
			L = Late fermentation (~90% sugar depletion)
			Columns
			N = number of isolates
			MLG= number of MLGs identified
			eMLG = expected number of MLGs based on rarefaction in poppr (min. 15 samples)
			SE = standard error of rarefaction
