# Supplementary material for: Impact of Commercial Strain Use on Saccharomyces cerevisiae Population Structure and Dynamics in Pinot Noir Vineyards and Spontaneous Fermentations of a Canadian Winery
Source: PLoS One. 2016 Aug 23;11(8):e0160259. doi: 10.1371/journal.pone.0160259 (PMC4995015; doi:10.1371/journal.pone.0160259)
Supplement: S4 Table — (XLSX) [file pone.0160259.s006.xlsx]

## Sheet: S4 Table
S4 Table. Population information by locus.
Pop		YGL139W	YFR028C	YGL014W	YOL109W	YML091C	YLL049W	YDR160W	YPL009C
WIN (n = 118)	Na	7	23	9	17	24	13	13	13
	Ho	0.415254	0.508475	0.449153	0.483051	0.432203	0.330508	0.398305	0.525424
	He	0.671969	0.854963	0.734918	0.82049	0.880638	0.854352	0.849935	0.823973
	F	0.382034	0.405267	0.38884	0.411265	0.509215	0.613147	0.53137	0.362329
HE (n = 43)	Na	6	12	7	10	15	8	7	9
	Ho	0.302326	0.395349	0.139535	0.27907	0.348837	0.348837	0.348837	0.465116
	He	0.741752	0.881828	0.778259	0.863169	0.845322	0.803678	0.796647	0.821525
	F	0.592417	0.551671	0.820709	0.676692	0.587332	0.565949	0.562118	0.433838
HW (n = 64)	Na	6	17	7	10	8	8	11	10
	Ho	0.1875	0.28125	0.140625	0.125	0.09375	0.3125	0.109375	0.234375
	He	0.71936	0.829102	0.71106	0.850586	0.599365	0.669678	0.810425	0.662598
	F	0.739352	0.660777	0.802232	0.853042	0.843585	0.533358	0.86504	0.646279
OG (n = 83)	Na	7	20	9	17	19	14	11	13
	Ho	0.204819	0.39759	0.204819	0.240964	0.301205	0.301205	0.301205	0.373494
	He	0.718174	0.855349	0.803455	0.897881	0.760125	0.802221	0.836333	0.803019
	F	0.714805	0.535172	0.745077	0.73163	0.603743	0.624536	0.639851	0.534888

## Sheet: Readme
Na = No. Alleles/locus
Ho = Observed Heterozygosity
He = Expected Heterozygosity
F = inbreeding coefficient by locus
WIN = Winery
HE = Home East vineyard
HW = Home West vineyard
OG = Orchard Grove vineyard
