# Supplementary material for: Impact of Commercial Strain Use on Saccharomyces cerevisiae Population Structure and Dynamics in Pinot Noir Vineyards and Spontaneous Fermentations of a Canadian Winery
Source: PLoS One. 2016 Aug 23;11(8):e0160259. doi: 10.1371/journal.pone.0160259 (PMC4995015; doi:10.1371/journal.pone.0160259)
Supplement: S5 Table — (XLSX) [file pone.0160259.s007.xlsx]

## Sheet: S4 Table
S4 Table. Results of ObStruct analysis on CLUMPP-optimized InStruct output
Overall R2 for your data	0.07
p-value	<0.0001
	WIN	HW	HE	OG
WIN	NA	0.07 (<0.001)	0.05 (<0.001)	0.04 (<0.001)
HW	0.07 (<0.001)	NA	0.04 (<0.001)	0.02 (<0.001)
HE	0.05 (<0.001)	0.04 (<0.001)	NA	0.02 (0.08)
OG	0.04 (<0.001)	0.02 (<0.001)	0.02 (0.08)	NA
R2 without predefined population WIN	0.04
R2 without predefined population HW	0.06
R2 without predefined population HE	0.07
R2 without predefined population OG	0.08
R2 without inferred population 4 (VL3)	0.05
R2 without inferred population 1 (DV10/EC1118)	0.07
R2 without inferred population 2 (GRE/SVG)	0.07
R2 without inferred population 3 (D254/RC212)	0.07
R2 without inferred population 5 (VL2)	0.07
R2 without inferred population 6 (SBV)	0.07
R2 without inferred population 7 (SBV)	0.07
R2 without inferred population 8 (SBV)	0.07
R2 without inferred population 9	0.07
R2 without inferred population 10	0.07
R2 without inferred population 11	0.07
R2 without inferred population 12	0.07
R2 without inferred population 13	0.07
R2 without inferred population 14	0.07
R2 without inferred population 15	0.07

## Sheet: Sheet1
Legend
HE = Home East Vineyard
HW = Home West Vineyard
OG = Orchard Grove Vineyard
WIN = Winery
