# Supplementary material for: Impact of Commercial Strain Use on Saccharomyces cerevisiae Population Structure and Dynamics in Pinot Noir Vineyards and Spontaneous Fermentations of a Canadian Winery
Source: PLoS One. 2016 Aug 23;11(8):e0160259. doi: 10.1371/journal.pone.0160259 (PMC4995015; doi:10.1371/journal.pone.0160259)
Supplement: S6 Table — (XLSX) [file pone.0160259.s008.xlsx]

## Sheet: clustermlgs
S5 Table. MLGs belonging to unique subpopulations K6-8
MLG	YGL139W		YFR028C		YGL014W		YOL109W		YML091C		YLL049W		YDR160W		YPL009C
SBV003	121	121	120	120	149	149	253	278	254	254	277	277	397	397	420	420
SBV011	124	124	170	170	133	133	253	253	254	254	277	277	400	400	420	420
SBV014	109	109	120	120	133	133	263	263	254	254	279	279	496	496	420	420
SBV015	124	124	159	159	133	133	266	266	254	254	277	277	400	400	420	420
SBV016	124	124	120	120	149	149	263	263	254	254	277	277	496	496	420	420
SBV018	109	109	120	120	130	130	297	297	254	254	275	275	397	397	399	399
SBV021	121	121	120	120	149	149	253	253	254	254	277	277	403	403	420	420
SBV022	124	124	170	170	133	133	278	234	254	254	277	277	400	400	420	420
SBV024	124	124	161	163	133	133	266	266	254	254	277	277	400	400	420	420
SBV032	124	124	170	170	133	133	278	278	254	254	277	277	400	400	420	420
SBV033	124	124	161	161	133	133	266	266	254	254	277	277	400	400	420	420
SBV034	124	124	120	120	149	149	278	278	254	254	277	277	397	397	420	420
SBV035	124	124	120	120	149	149	278	234	254	254	277	277	397	397	420	420
SBV037	124	124	166	166	130	130	266	266	254	254	277	277	400	400	420	420
SBV041	121	121	139	139	149	149	263	263	254	254	277	277	400	400	420	420
SBV044	124	124	120	161	133	133	266	266	254	254	277	277	400	400	420	420
SBV047	124	124	170	153	133	133	278	234	254	254	277	277	400	400	420	420
SBV048	121	121	120	120	149	149	253	253	254	254	277	277	397	403	420	420
SBV049	121	121	159	159	133	133	266	266	254	254	277	277	400	400	420	420
SBV050	109	109	120	120	133	133	260	260	254	254	279	279	397	397	399	399
SBV051	124	124	157	157	146	146	263	263	254	254	277	277	496	496	420	420
SBV055	124	124	120	120	133	133	266	266	254	254	277	277	400	400	420	420
SBV057	109	109	174	174	133	133	263	263	254	254	277	277	496	496	399	399
SBV060	121	121	159	159	133	133	266	266	254	254	277	277	400	403	420	420
SBV063	124	124	120	120	133	133	278	278	254	254	277	277	400	400	420	420
SBV066	124	124	120	120	149	149	278	278	254	254	277	277	496	496	420	420
SBV069	124	124	120	120	149	149	290	290	254	254	277	277	496	496	420	420
SBV073	124	124	170	170	133	133	253	253	254	254	277	277	380	380	420	420
SBV094	124	109	120	120	133	133	260	260	254	254	279	279	397	397	399	399
SBV103	124	124	139	139	133	133	266	266	254	254	277	277	400	400	420	420
SBV111	124	124	120	139	146	155	266	266	254	254	277	277	400	400	420	420
SBV112	124	124	120	157	146	146	263	263	254	254	277	277	496	496	420	420
SBV115	124	124	170	120	133	133	253	253	254	254	277	277	380	380	420	420
SBV116	124	124	170	120	133	133	278	278	254	254	277	277	400	400	420	420
SBV117	124	124	159	120	133	133	266	266	254	254	277	277	400	400	420	420
SBV122	124	124	170	170	130	130	266	266	254	254	277	277	400	400	420	420
SBV129	124	124	120	153	133	133	278	278	254	254	277	277	400	400	420	420
SBV131	124	124	120	120	149	149	278	278	254	254	277	277	397	397	420	449
SBV133	121	121	120	120	149	149	253	278	254	254	277	277	403	403	420	420
SBV137	121	121	120	120	149	149	278	278	254	254	277	277	403	403	420	420
SBV146	109	109	120	120	133	133	260	260	254	254	277	277	380	380	399	399
SBV147	124	124	120	120	133	133	263	263	254	254	279	279	380	380	452	452
SBV148	124	124	170	170	133	133	278	278	254	254	277	277	400	373	420	420
SBV150	124	124	120	120	133	133	260	260	254	254	279	279	380	380	420	420
SBV154	109	109	120	120	133	133	260	260	254	254	279	279	397	397	408	408
SBV165	124	124	159	159	133	133	266	266	254	257	277	277	400	400	420	420
SBV173	109	109	120	120	133	133	278	278	254	254	279	279	496	496	399	399
SBV178	124	124	159	159	133	133	253	253	254	254	277	277	400	400	393	393
SBV182	124	124	120	120	133	133	263	263	254	254	279	279	380	380	420	420
SBV184	109	109	120	120	133	133	300	300	254	254	279	279	397	397	399	399
SBV187	109	109	120	120	133	133	263	263	254	322	279	279	496	496	420	375
SBV188	109	109	120	120	130	130	300	300	254	254	275	275	397	397	399	399
SBV189	124	124	174	174	133	133	278	278	254	254	277	277	403	403	420	420
SBV190	124	121	120	139	149	149	263	263	254	259	277	277	400	496	420	420
SBV191	124	124	120	120	149	149	278	278	254	254	277	277	397	496	420	420
SBV192	124	121	120	139	149	149	263	263	254	259	277	277	400	400	420	420
SBV193	109	109	120	120	133	133	263	263	254	254	279	279	400	496	420	420
SBV207	124	124	159	159	133	133	266	266	254	254	277	277	400	403	420	420
SBV214	124	124	174	174	133	133	278	278	254	254	277	277	400	400	420	420
SBV216	109	109	120	120	133	133	263	263	254	254	279	279	496	403	420	420
Individuals have membership >80% in K6,7 or K8.
